# Supplementary material for: ORFLine: a bioinformatic pipeline to prioritize small open reading frames identifies candidate secreted small proteins from lymphocytes
Source: Bioinformatics. 2021 May 10;37(19):3152–9. doi: 10.1093/bioinformatics/btab339 (PMC8504629; doi:10.1093/bioinformatics/btab339)
Supplement: btab339_supplementary_data [file btab339_supplementary_data.zip]

Archive with 7 entries (7 files):
- Supplementary Data.doc
- Table S1 Sequencing metrics.xlsx
- Table S2 Reference annotation.xlsx
- Table S3 Predicted smORFs.xlsx
- Table S4 GO enrichment.xlsx
- Table S5 dORF conservation.xlsx
- Table S6 Public datasets.xlsx
