# Supplementary material for: ORFLine: a bioinformatic pipeline to prioritize small open reading frames identifies candidate secreted small proteins from lymphocytes
Source: Bioinformatics. 2021 May 10;37(19):3152–9. doi: 10.1093/bioinformatics/btab339 (PMC8504629; doi:10.1093/bioinformatics/btab339)
Supplement: btab339_supplementary_data [file btab339_supplementary_data.zip › Table S6 Public datasets.xlsx]

## Sheet: Table S6 Public datasets
Experiment/Cell type	RNA-Seq	Ribo-Seq	Reference
Th1 reactivation	GSE83351	GSE83351	Davari et al., 2017
B cell terminal differentiation	GSE60927		Shi et al., 2015
Regulatory T cells	GSE74957		Luo et al., 2016
Epidermis cells	GSE83332		Sendoel et al., 2017
